# Supplementary material for: The rootstock modifies the arbuscular mycorrhizal community of the root system, while the influence of the scion is limited in grapevines
Source: Environ Microbiol Rep. 2024 Aug 22;16(4):e13318. doi: 10.1111/1758-2229.13318 (PMC11340015; doi:10.1111/1758-2229.13318)
Supplement: Supplementary file 2 — TABLE S7. Affiliation of the 170 OTU obtained after sequencing of the 28S rRNA gene. [file EMI4-16-e13318-s001.xlsx]

## Sheet: tax_28S
Table S7: Affiliation of the 170 OTU obtained after sequencing of the 28S rRNA gene.
OTU	Kingdom	Phylum	Class	Order	Family	Genus	Species
Cluster_1	Fungi	Mucoromycota	Glomeromycetes	Glomerales	Glomeraceae	Glomus	Glomus_sp.
Cluster_2	Fungi	Mucoromycota	Glomeromycetes	Glomerales	Glomeraceae	Glomus	Glomus_Gollotte04_sp._5
Cluster_3	Fungi	Mucoromycota	Glomeromycetes	Glomerales	Glomeraceae	Multi-affiliation	Multi-affiliation
Cluster_4	Fungi	Mucoromycota	Glomeromycetes	Glomerales	Glomeraceae	Glomus	Glomus_Pivato07_sp._9
Cluster_5	Fungi	Mucoromycota	Glomeromycetes	Glomerales	Glomeraceae	Glomus	Multi-affiliation
Cluster_6	Fungi	Mucoromycota	Glomeromycetes	Glomerales	Glomeraceae	Glomus	Glomus_irregulare
Cluster_7	Fungi	Mucoromycota	Glomeromycetes	Glomerales	Glomeraceae	Glomus	Glomus_Guo12_UnGlom_Bb
Cluster_8	Fungi	Mucoromycota	Glomeromycetes	Glomerales	Glomeraceae	Glomus	Glomus_Guo12_UnGlom_Bb
Cluster_9	Fungi	Mucoromycota	Glomeromycetes	Glomerales	Glomeraceae	Glomus	Glomus_Guo12_UnGlom_Bb
Cluster_10	Fungi	Mucoromycota	Glomeromycetes	Glomerales	Glomeraceae	Glomus	Glomus_sp.
Cluster_11	Fungi	Mucoromycota	Glomeromycetes	Glomerales	Glomeraceae	Multi-affiliation	Multi-affiliation
Cluster_12	Fungi	Mucoromycota	Glomeromycetes	Glomerales	Glomeraceae	Glomus	Glomus_Guo12_UnGlom_Bb
Cluster_13	Fungi	Mucoromycota	Glomeromycetes	Glomerales	Glomeraceae	Glomus	Glomus_Pivato07_sp._9
Cluster_14	Fungi	Mucoromycota	Glomeromycetes	Glomerales	Glomeraceae	Glomus	Glomus_Guo12_UnGlom_Bb
Cluster_15	Fungi	Mucoromycota	Glomeromycetes	Glomerales	Glomeraceae	Glomus	Glomus_Guo12_UnGlom_Bb
Cluster_16	Fungi	Mucoromycota	Glomeromycetes	Glomerales	Glomeraceae	Glomus	Glomus_Pivato07_sp._11
Cluster_17	Fungi	Mucoromycota	Glomeromycetes	Glomerales	Glomeraceae	Glomus	Glomus_Pivato07_sp._11
Cluster_19	Fungi	Mucoromycota	Glomeromycetes	Glomerales	Glomeraceae	Glomus	Glomus_Guo12_UnGlom_Bb
Cluster_20	Fungi	Mucoromycota	Glomeromycetes	Glomerales	Glomeraceae	Multi-affiliation	Multi-affiliation
Cluster_21	Fungi	Mucoromycota	Glomeromycetes	Glomerales	Glomeraceae	Glomus	Glomus_sp.
Cluster_23	Fungi	Mucoromycota	Glomeromycetes	Glomerales	Glomeraceae	Glomus	Glomus_Guo12_UnGlom_Bb
Cluster_24	Fungi	Mucoromycota	Glomeromycetes	Glomerales	Glomeraceae	Glomus	Multi-affiliation
Cluster_25	Fungi	Mucoromycota	Glomeromycetes	Glomerales	Glomeraceae	Glomus	Glomus_XIng2012_Glomus_Ab5
Cluster_26	Fungi	Mucoromycota	Glomeromycetes	Glomerales	Glomeraceae	Glomus	Glomus_irregulare
Cluster_27	Fungi	Mucoromycota	Glomeromycetes	Glomerales	Glomeraceae	Glomus	Glomus_Wang11_Glo8
Cluster_28	Fungi	Mucoromycota	Glomeromycetes	Glomerales	Glomeraceae	Glomus	Glomus_Guo12_UnGlom_Bb
Cluster_30	Fungi	Mucoromycota	Glomeromycetes	Glomerales	Glomeraceae	Glomus	Glomus_Kawahara_and_Ezawa13_Glo3
Cluster_31	Fungi	Mucoromycota	Glomeromycetes	Diversisporales	Acaulosporaceae	Acaulospora	Multi-affiliation
Cluster_32	Fungi	Mucoromycota	Glomeromycetes	Glomerales	Glomeraceae	Glomus	Glomus_Guo12_UnGlGr_A
Cluster_33	Fungi	Mucoromycota	Glomeromycetes	Glomerales	Glomeraceae	Glomus	Multi-affiliation
Cluster_35	Fungi	Mucoromycota	Glomeromycetes	Glomerales	Glomeraceae	Glomus	Glomus_Kawahara_and_Ezawa13_Glo3
Cluster_37	Fungi	Mucoromycota	Glomeromycetes	Glomerales	Glomeraceae	Glomus	Glomus_sp.
Cluster_38	Fungi	Mucoromycota	Glomeromycetes	Glomerales	Glomeraceae	Glomus	Glomus_Gollotte04_sp._5
Cluster_39	Fungi	Mucoromycota	Glomeromycetes	Glomerales	Glomeraceae	Glomus	Glomus_Guo12_UnGlom_Bb
Cluster_40	Fungi	Mucoromycota	Glomeromycetes	Glomerales	Glomeraceae	Glomus	Glomus_sp.
Cluster_45	Fungi	Mucoromycota	Glomeromycetes	Glomerales	Glomeraceae	Glomus	Multi-affiliation
Cluster_46	Fungi	Mucoromycota	Glomeromycetes	Glomerales	Glomeraceae	Glomus	Glomus_vanDiepen13_OTU5
Cluster_47	Fungi	Mucoromycota	Glomeromycetes	Glomerales	Glomeraceae	Glomus	Glomus_Guo12_UnGlGr_A
Cluster_49	Fungi	Mucoromycota	Glomeromycetes	Glomerales	Glomeraceae	Glomus	Multi-affiliation
Cluster_50	Fungi	Mucoromycota	Glomeromycetes	Glomerales	Glomeraceae	Glomus	Glomus_An08_GLO5
Cluster_53	Fungi	Mucoromycota	Glomeromycetes	Diversisporales	Acaulosporaceae	Acaulospora	Multi-affiliation
Cluster_54	Fungi	Mucoromycota	Glomeromycetes	Glomerales	Glomeraceae	Glomus	Multi-affiliation
Cluster_58	Fungi	Mucoromycota	Glomeromycetes	Diversisporales	Acaulosporaceae	Acaulospora	Acaulospora_sp.
Cluster_59	Fungi	Mucoromycota	Glomeromycetes	Glomerales	Glomeraceae	Glomus	Glomus_Kawahara_and_Ezawa13_Glo3
Cluster_60	Fungi	Mucoromycota	Glomeromycetes	Glomerales	Glomeraceae	Glomus	Glomus_vanDiepen13_OTU6
Cluster_61	Fungi	Mucoromycota	Glomeromycetes	Glomerales	Glomeraceae	Glomus	Glomus_sp.
Cluster_64	Fungi	Mucoromycota	Glomeromycetes	Glomerales	Glomeraceae	Glomus	Glomus_Guo12_UnGlGr_A
Cluster_65	Fungi	Mucoromycota	Glomeromycetes	Glomerales	Glomeraceae	Glomus	Glomus_irregulare
Cluster_70	Fungi	Mucoromycota	Glomeromycetes	Glomerales	Glomeraceae	Glomus	Glomus_van_de_Voorde10_clade_2
Cluster_71	Fungi	Mucoromycota	Glomeromycetes	Diversisporales	Gigasporaceae	Scutellospora	Scutellospora_sp.
Cluster_74	Fungi	Mucoromycota	Glomeromycetes	Glomerales	Glomeraceae	Glomus	Glomus_sp.
Cluster_77	Fungi	Mucoromycota	Glomeromycetes	Glomerales	Glomeraceae	Glomus	Glomus_Guo12_UnGlom_Bb
Cluster_80	Fungi	Mucoromycota	Glomeromycetes	Glomerales	Claroideoglomeraceae	Claroideoglomus	Claroideoglomus_Higo13_Glo9
Cluster_83	Fungi	Mucoromycota	Glomeromycetes	Glomerales	Glomeraceae	Glomus	Glomus_irregulare
Cluster_87	Fungi	Mucoromycota	Paraglomeromycetes	Paraglomerales	Paraglomeraceae	Paraglomus	Multi-affiliation
Cluster_89	Fungi	Mucoromycota	Glomeromycetes	Glomerales	Glomeraceae	Glomus	Glomus_XIng2012_Glomus_Ab5
Cluster_94	Fungi	Mucoromycota	Glomeromycetes	Diversisporales	Acaulosporaceae	Acaulospora	Multi-affiliation
Cluster_95	Fungi	Mucoromycota	Glomeromycetes	Diversisporales	Gigasporaceae	Scutellospora	Scutellospora_pellucida
Cluster_96	Fungi	Mucoromycota	Glomeromycetes	Diversisporales	Gigasporaceae	Gigaspora	Gigaspora_gigantea
Cluster_104	Fungi	Mucoromycota	Glomeromycetes	Diversisporales	Gigasporaceae	Scutellospora	Scutellospora_pellucida
Cluster_106	Fungi	Mucoromycota	Glomeromycetes	Diversisporales	Gigasporaceae	Scutellospora	Scutellospora_pellucida
Cluster_107	Fungi	Mucoromycota	Glomeromycetes	Glomerales	Glomeraceae	Glomus	Glomus_cf._irregulare
Cluster_111	Fungi	Mucoromycota	Paraglomeromycetes	Paraglomerales	Paraglomeraceae	Paraglomus	Multi-affiliation
Cluster_112	Fungi	Mucoromycota	Glomeromycetes	Glomerales	Glomeraceae	Glomus	Glomus_Pivato07_sp._11
Cluster_120	Fungi	Mucoromycota	Glomeromycetes	Glomerales	Glomeraceae	Glomus	Glomus_Pivato07_sp._9
Cluster_124	Fungi	Mucoromycota	Glomeromycetes	Diversisporales	Gigasporaceae	Scutellospora	Scutellospora_pellucida
Cluster_125	Fungi	Mucoromycota	Glomeromycetes	Diversisporales	Gigasporaceae	Scutellospora	Scutellospora_Gollotte04_sp._1
Cluster_126	Fungi	Mucoromycota	Glomeromycetes	Glomerales	Glomeraceae	Glomus	Glomus_Guo12_UnGlGr_A
Cluster_128	Fungi	Mucoromycota	Glomeromycetes	Glomerales	Glomeraceae	Multi-affiliation	Multi-affiliation
Cluster_129	Fungi	Mucoromycota	Glomeromycetes	Diversisporales	Gigasporaceae	Scutellospora	Scutellospora_pellucida
Cluster_130	Fungi	Mucoromycota	Glomeromycetes	Glomerales	Glomeraceae	Glomus	Glomus_Pivato07_sp._9
Cluster_132	Fungi	Mucoromycota	Glomeromycetes	Diversisporales	Gigasporaceae	Scutellospora	Scutellospora_Kawahara_and_Ezawa13_Gig1
Cluster_133	Fungi	Mucoromycota	Glomeromycetes	Glomerales	Glomeraceae	Glomus	Glomus_Kawahara_and_Ezawa13_Glo3
Cluster_135	Fungi	Mucoromycota	Glomeromycetes	Glomerales	Glomeraceae	Glomus	Glomus_Guo12_UnGlom_Bb
Cluster_136	Fungi	Mucoromycota	Glomeromycetes	Diversisporales	Gigasporaceae	Scutellospora	Scutellospora_Guo12_Aca/Scu_A
Cluster_138	Fungi	Mucoromycota	Paraglomeromycetes	Paraglomerales	Paraglomeraceae	Paraglomus	Multi-affiliation
Cluster_140	Fungi	Mucoromycota	Glomeromycetes	Glomerales	Glomeraceae	Glomus	Glomus_irregulare
Cluster_142	Fungi	Mucoromycota	Glomeromycetes	Glomerales	Glomeraceae	Glomus	Glomus_cf._irregulare
Cluster_151	Fungi	Mucoromycota	Glomeromycetes	Glomerales	Glomeraceae	Glomus	Glomus_sp.
Cluster_152	Fungi	Mucoromycota	Glomeromycetes	Glomerales	Glomeraceae	Glomus	Glomus_sp.
Cluster_153	Fungi	Mucoromycota	Glomeromycetes	Glomerales	Glomeraceae	Glomus	Glomus_Guo12_UnGlom_Bb
Cluster_155	Fungi	Mucoromycota	Glomeromycetes	Glomerales	Glomeraceae	Glomus	Multi-affiliation
Cluster_156	Fungi	Mucoromycota	Glomeromycetes	Glomerales	Claroideoglomeraceae	Claroideoglomus	Claroideoglomus_Higo13_Glo9
Cluster_157	Fungi	Mucoromycota	New_clade	New_clade	New_clade	New_clade	New_clade_Higo13_Unk1
Cluster_160	Fungi	Mucoromycota	Glomeromycetes	Diversisporales	Gigasporaceae	Scutellospora	Scutellospora_sp.
Cluster_162	Fungi	Mucoromycota	Glomeromycetes	Glomerales	Glomeraceae	Glomus	Multi-affiliation
Cluster_164	Fungi	Mucoromycota	Glomeromycetes	Glomerales	Claroideoglomeraceae	Claroideoglomus	Claroideoglomus_Hannula12_Glo2
Cluster_166	Fungi	Mucoromycota	Glomeromycetes	Glomerales	Glomeraceae	Glomus	Glomus_Guo12_UnGlom_Bb
Cluster_168	Fungi	Mucoromycota	Glomeromycetes	Glomerales	Glomeraceae	Glomus	Glomus_Guo12_UnGlom_Bb
Cluster_171	Fungi	Mucoromycota	Glomeromycetes	Glomerales	Glomeraceae	Rhizophagus	Rhizophagus_irregularis
Cluster_172	Fungi	Mucoromycota	Glomeromycetes	Glomerales	Glomeraceae	Glomus	Glomus_sp.
Cluster_173	Fungi	Mucoromycota	Glomeromycetes	Diversisporales	Gigasporaceae	Scutellospora	Scutellospora_Guo12_Aca/Scu_A
Cluster_175	Fungi	Mucoromycota	Glomeromycetes	Glomerales	Glomeraceae	Glomus	Glomus_Pivato07_sp._11
Cluster_176	Fungi	Mucoromycota	Paraglomeromycetes	Paraglomerales	Paraglomeraceae	Paraglomus	Multi-affiliation
Cluster_177	Fungi	Mucoromycota	New_clade	New_clade	New_clade	New_clade	New_clade_Wu07_CladeA
Cluster_179	Fungi	Mucoromycota	Glomeromycetes	Glomerales	Glomeraceae	Glomus	Glomus_Guo12_UnGlGr_A
Cluster_182	Fungi	Mucoromycota	Glomeromycetes	Diversisporales	Diversisporaceae	Diversispora	Diversispora_Kohout14_Div1
Cluster_184	Fungi	Mucoromycota	New_clade	New_clade	New_clade	New_clade	New_clade_Wu07_CladeA
Cluster_189	Fungi	Mucoromycota	Glomeromycetes	Diversisporales	Diversisporaceae	Diversispora	Diversispora_epigaea
Cluster_191	Fungi	Mucoromycota	Glomeromycetes	Glomerales	Glomeraceae	Glomus	Glomus_Guo12_UnGlom_Bb
Cluster_196	Fungi	Mucoromycota	Glomeromycetes	Diversisporales	Diversisporaceae	Diversispora	Diversispora_epigaea
Cluster_200	Fungi	Mucoromycota	Glomeromycetes	Glomerales	Glomeraceae	Glomus	Multi-affiliation
Cluster_203	Fungi	Mucoromycota	Glomeromycetes	Glomerales	Glomeraceae	Glomus	Glomus_An08_GLO5
Cluster_205	Fungi	Mucoromycota	Glomeromycetes	Glomerales	Glomeraceae	Glomus	Glomus_Guo12_UnGlom_Bb
Cluster_208	Fungi	Mucoromycota	New_clade	New_clade	New_clade	New_clade	New_clade_Higo13_Unk1
Cluster_213	Fungi	Mucoromycota	Glomeromycetes	Glomerales	Glomeraceae	Glomus	Glomus_sp.
Cluster_217	Fungi	Mucoromycota	Glomeromycetes	Glomerales	Glomeraceae	Glomus	Glomus_sp.
Cluster_218	Fungi	Mucoromycota	Glomeromycetes	Glomerales	Glomeraceae	Glomus	Multi-affiliation
Cluster_219	Fungi	Mucoromycota	Glomeromycetes	Glomerales	Glomeraceae	Glomus	Glomus_Pivato07_sp._11
Cluster_223	Fungi	Mucoromycota	Glomeromycetes	Glomerales	Glomeraceae	Glomus	Glomus_sp.
Cluster_228	Fungi	Mucoromycota	Glomeromycetes	Glomerales	Glomeraceae	Glomus	Glomus_Guo12_UnGlom_Bb
Cluster_229	Fungi	Mucoromycota	Glomeromycetes	Glomerales	Glomeraceae	Glomus	Glomus_Pivato07_sp._11
Cluster_231	Fungi	Mucoromycota	Glomeromycetes	Glomerales	Glomeraceae	Multi-affiliation	Multi-affiliation
Cluster_236	Fungi	Mucoromycota	New_clade	New_clade	New_clade	New_clade	New_clade_Wu07_CladeA
Cluster_237	Fungi	Mucoromycota	New_clade	New_clade	New_clade	New_clade	New_clade_Wu07_CladeA
Cluster_241	Fungi	Mucoromycota	Glomeromycetes	Glomerales	Glomeraceae	Glomus	Glomus_intraradices
Cluster_247	Fungi	Mucoromycota	Glomeromycetes	Glomerales	Glomeraceae	Multi-affiliation	Multi-affiliation
Cluster_255	Fungi	Mucoromycota	Glomeromycetes	Glomerales	Glomeraceae	Glomus	Glomus_irregulare
Cluster_256	Fungi	Mucoromycota	Glomeromycetes	Glomerales	Glomeraceae	Glomus	Multi-affiliation
Cluster_257	Fungi	Mucoromycota	Glomeromycetes	Glomerales	Glomeraceae	Multi-affiliation	Multi-affiliation
Cluster_260	Fungi	Mucoromycota	New_clade	New_clade	New_clade	New_clade	New_clade_Higo13_Unk1
Cluster_261	Fungi	Mucoromycota	Glomeromycetes	Glomerales	Glomeraceae	Glomus	Glomus_Guo12_UnGlom_Bb
Cluster_262	Fungi	Mucoromycota	Glomeromycetes	Glomerales	Glomeraceae	Glomus	Glomus_An08_GLO3
Cluster_264	Fungi	Mucoromycota	Glomeromycetes	Glomerales	Glomeraceae	Glomus	Glomus_Guo12_UnGlom_Bb
Cluster_268	Fungi	Mucoromycota	New_clade	New_clade	New_clade	New_clade	New_clade_Higo13_Unk1
Cluster_272	Fungi	Mucoromycota	Glomeromycetes	Glomerales	Glomeraceae	Glomus	Glomus_irregulare
Cluster_274	Fungi	Mucoromycota	Glomeromycetes	Glomerales	Glomeraceae	Glomus	Multi-affiliation
Cluster_275	Fungi	Mucoromycota	Glomeromycetes	Glomerales	Glomeraceae	Glomus	Glomus_Guo12_UnGlom_Bb
Cluster_278	Fungi	Mucoromycota	Glomeromycetes	Glomerales	Glomeraceae	Glomus	Glomus_Wu07_Glo1
Cluster_287	Fungi	Mucoromycota	Glomeromycetes	Glomerales	Glomeraceae	Glomus	Glomus_Guo12_UnGlom_Bb
Cluster_293	Fungi	Mucoromycota	Glomeromycetes	Glomerales	Glomeraceae	Glomus	Glomus_cf._irregulare
Cluster_312	Fungi	Mucoromycota	Glomeromycetes	Glomerales	Glomeraceae	Glomus	Glomus_Pivato07_sp._9
Cluster_326	Fungi	Mucoromycota	Glomeromycetes	Glomerales	Glomeraceae	Glomus	Glomus_Guo12_UnGlom_Bb
Cluster_332	Fungi	Mucoromycota	Glomeromycetes	Glomerales	Glomeraceae	Glomus	Glomus_Guo12_UnGlom_Bb
Cluster_334	Fungi	Mucoromycota	Glomeromycetes	Glomerales	Glomeraceae	Glomus	Multi-affiliation
Cluster_345	Fungi	Mucoromycota	Glomeromycetes	Glomerales	Glomeraceae	Multi-affiliation	Multi-affiliation
Cluster_348	Fungi	Mucoromycota	Glomeromycetes	Glomerales	Glomeraceae	Glomus	Glomus_intraradices
Cluster_351	Fungi	Mucoromycota	Glomeromycetes	Glomerales	Glomeraceae	Glomus	Glomus_irregulare
Cluster_360	Fungi	Mucoromycota	Glomeromycetes	Glomerales	Glomeraceae	Glomus	Glomus_Pivato07_sp._11
Cluster_361	Fungi	Mucoromycota	Glomeromycetes	Glomerales	Glomeraceae	Multi-affiliation	Multi-affiliation
Cluster_363	Fungi	Mucoromycota	Glomeromycetes	Glomerales	Glomeraceae	Glomus	Glomus_Gollotte04_sp._5
Cluster_364	Fungi	Mucoromycota	Glomeromycetes	Glomerales	Glomeraceae	Glomus	Glomus_sp.
Cluster_365	Fungi	Mucoromycota	Glomeromycetes	Glomerales	Claroideoglomeraceae	Claroideoglomus	Claroideoglomus_Higo13_Glo9
Cluster_373	Fungi	Mucoromycota	New_clade	New_clade	New_clade	New_clade	New_clade_Higo13_Unk1
Cluster_383	Fungi	Mucoromycota	Glomeromycetes	Glomerales	Glomeraceae	Glomus	Glomus_irregulare
Cluster_393	Fungi	Mucoromycota	Glomeromycetes	Glomerales	Glomeraceae	Glomus	Glomus_XIng2012_Glomus_Ab5
Cluster_398	Fungi	Mucoromycota	Glomeromycetes	Glomerales	Glomeraceae	Multi-affiliation	Multi-affiliation
Cluster_403	Fungi	Mucoromycota	Glomeromycetes	Glomerales	Glomeraceae	Multi-affiliation	Multi-affiliation
Cluster_415	Fungi	Mucoromycota	Glomeromycetes	Glomerales	Glomeraceae	Glomus	Glomus_XIng2012_Glomus_Ab5
Cluster_442	Fungi	Mucoromycota	Glomeromycetes	Glomerales	Glomeraceae	Glomus	Glomus_XIng2012_Glomus_Ab5
Cluster_446	Fungi	Mucoromycota	Glomeromycetes	Glomerales	Glomeraceae	Multi-affiliation	Multi-affiliation
Cluster_455	Fungi	Mucoromycota	Glomeromycetes	Glomerales	Glomeraceae	Glomus	Glomus_XIng2012_Glomus_Ab5
Cluster_466	Fungi	Mucoromycota	Glomeromycetes	Glomerales	Glomeraceae	Multi-affiliation	Multi-affiliation
Cluster_469	Fungi	Mucoromycota	Glomeromycetes	Glomerales	Glomeraceae	Glomus	Glomus_irregulare
Cluster_479	Fungi	Mucoromycota	Glomeromycetes	Glomerales	Glomeraceae	Glomus	Glomus_Guo12_UnGlom_Bb
Cluster_502	Fungi	Mucoromycota	Glomeromycetes	Glomerales	Glomeraceae	Multi-affiliation	Multi-affiliation
Cluster_504	Fungi	Mucoromycota	Glomeromycetes	Glomerales	Glomeraceae	Multi-affiliation	Multi-affiliation
Cluster_514	Fungi	Mucoromycota	Glomeromycetes	Glomerales	Glomeraceae	Glomus	Multi-affiliation
Cluster_517	Fungi	Mucoromycota	Glomeromycetes	Glomerales	Glomeraceae	Glomus	Glomus_Guo12_UnGlGr_A
Cluster_536	Fungi	Mucoromycota	Glomeromycetes	Glomerales	Glomeraceae	Glomus	Multi-affiliation
Cluster_544	Fungi	Mucoromycota	Glomeromycetes	Glomerales	Glomeraceae	Multi-affiliation	Multi-affiliation
Cluster_552	Fungi	Mucoromycota	Glomeromycetes	Glomerales	Glomeraceae	Glomus	Glomus_Guo12_UnGlom_Bb
Cluster_565	Fungi	Mucoromycota	Glomeromycetes	Glomerales	Glomeraceae	Glomus	Glomus_Pivato07_sp._11
Cluster_599	Fungi	Mucoromycota	Glomeromycetes	Glomerales	Glomeraceae	Glomus	Glomus_sp.
Cluster_625	Fungi	Mucoromycota	Glomeromycetes	Glomerales	Glomeraceae	Glomus	Glomus_Kawahara_and_Ezawa13_Glo3
Cluster_656	Fungi	Mucoromycota	Glomeromycetes	Glomerales	Glomeraceae	Multi-affiliation	Multi-affiliation
Cluster_717	Fungi	Mucoromycota	Glomeromycetes	Glomerales	Glomeraceae	Glomus	Glomus_Pivato07_sp._9
Cluster_1456	Fungi	Mucoromycota	New_clade	New_clade	New_clade	New_clade	New_clade_Wu07_CladeA
Cluster_1697	Fungi	Mucoromycota	Glomeromycetes	Glomerales	Glomeraceae	Glomus	Glomus_Pivato07_sp._11
Cluster_2388	Fungi	Mucoromycota	Glomeromycetes	Glomerales	Glomeraceae	Multi-affiliation	Multi-affiliation
