# Supplementary material for: The rootstock modifies the arbuscular mycorrhizal community of the root system, while the influence of the scion is limited in grapevines
Source: Environ Microbiol Rep. 2024 Aug 22;16(4):e13318. doi: 10.1111/1758-2229.13318 (PMC11340015; doi:10.1111/1758-2229.13318)
Supplement: Supplementary file 3 — TABLE S8. Affiliation of the 72 OTU obtained after sequencing of the 18S rRNA gene. [file EMI4-16-e13318-s003.xlsx]

## Sheet: tax_18S
Table S8: Affiliation of the 72 OTU obtained after sequencing of the 18S rRNA gene.
otu	Kingdom	Phylum	Class	Order	Family	Genus	Species
Cluster_1	Fungi	Glomeromycota	Glomeromycetes	Glomerales	Glomeraceae	Glomus	Multi-affiliation
Cluster_2	Fungi	Glomeromycota	Glomeromycetes	Glomerales	Glomeraceae	Glomus	ORVIN_GLO3D
Cluster_3	Fungi	Glomeromycota	Glomeromycetes	Glomerales	Glomeraceae	Glomus	MO-G5
Cluster_4	Fungi	Glomeromycota	Glomeromycetes	Glomerales	Glomeraceae	Glomus	ORVIN_GLO3D
Cluster_5	Fungi	Glomeromycota	Glomeromycetes	Glomerales	Glomeraceae	Glomus	MO-G5
Cluster_6	Fungi	Glomeromycota	Glomeromycetes	Glomerales	Glomeraceae	Glomus	MO-G17
Cluster_7	Fungi	Glomeromycota	Glomeromycetes	Glomerales	Glomeraceae	Glomus	Glo7
Cluster_8	Fungi	Glomeromycota	Glomeromycetes	Glomerales	Glomeraceae	Glomus	MO-G5
Cluster_9	Fungi	Glomeromycota	Glomeromycetes	Glomerales	Glomeraceae	Glomus	MO-G4
Cluster_10	Fungi	Glomeromycota	Glomeromycetes	Glomerales	Glomeraceae	Glomus	Glo3b
Cluster_11	Fungi	Glomeromycota	Paraglomeromycetes	Paraglomerales	Paraglomeraceae	Paraglomus	Alguacil12b_ACA1
Cluster_12	Fungi	Glomeromycota	Glomeromycetes	Glomerales	Claroideoglomeraceae	Claroideoglomus	ORVIN_GLO4
Cluster_13	Fungi	Glomeromycota	Glomeromycetes	Glomerales	Glomeraceae	Glomus	Multi-affiliation
Cluster_14	Fungi	Glomeromycota	Glomeromycetes	Glomerales	Glomeraceae	Glomus	ORVIN_GLO3E
Cluster_15	Fungi	Glomeromycota	Glomeromycetes	Glomerales	Glomeraceae	Glomus	ORVIN_GLO3E
Cluster_16	Fungi	Glomeromycota	Glomeromycetes	Glomerales	Glomeraceae	Glomus	Multi-affiliation
Cluster_17	Fungi	Glomeromycota	Glomeromycetes	Glomerales	Glomeraceae	Glomus	Multi-affiliation
Cluster_18	Fungi	Glomeromycota	Glomeromycetes	Glomerales	Glomeraceae	Glomus	MO-G5
Cluster_19	Fungi	Glomeromycota	Glomeromycetes	Diversisporales	Acaulosporaceae	Acaulospora	sp.
Cluster_20	Fungi	Glomeromycota	Glomeromycetes	Glomerales	Claroideoglomeraceae	Claroideoglomus	lamellosum
Cluster_21	Fungi	Glomeromycota	Glomeromycetes	Glomerales	Glomeraceae	Glomus	Wirsel_OTU4
Cluster_22	Fungi	Glomeromycota	Glomeromycetes	Diversisporales	Gigasporaceae	Scutellospora	Scut1
Cluster_23	Fungi	Glomeromycota	Glomeromycetes	Glomerales	Claroideoglomeraceae	Claroideoglomus	Glo58
Cluster_25	Fungi	Glomeromycota	Paraglomeromycetes	Paraglomerales	Paraglomeraceae	Paraglomus	Glom_1B.13
Cluster_26	Fungi	Glomeromycota	Glomeromycetes	Diversisporales	Diversisporaceae	Diversispora	epigaea
Cluster_27	Fungi	Glomeromycota	Paraglomeromycetes	Paraglomerales	Paraglomeraceae	Paraglomus	Glom_1B.13
Cluster_28	Fungi	Glomeromycota	Glomeromycetes	Diversisporales	Diversisporaceae	Diversispora	epigaea
Cluster_29	Fungi	Glomeromycota	Paraglomeromycetes	Paraglomerales	Paraglomeraceae	Paraglomus	Glom_1B.13
Cluster_30	Fungi	Glomeromycota	Glomeromycetes	Glomerales	Glomeraceae	Glomus	Glo54
Cluster_31	Fungi	Glomeromycota	Paraglomeromycetes	Paraglomerales	Paraglomeraceae	Paraglomus	Alguacil12b_ACA1
Cluster_32	Fungi	Glomeromycota	Glomeromycetes	Diversisporales	Gigasporaceae	Scutellospora	castanea
Cluster_33	Fungi	Glomeromycota	Glomeromycetes	Diversisporales	Gigasporaceae	Scutellospora	projecturata
Cluster_34	Fungi	Glomeromycota	Paraglomeromycetes	Paraglomerales	Paraglomeraceae	Paraglomus	Alguacil12b_ACA1
Cluster_36	Fungi	Glomeromycota	Paraglomeromycetes	Paraglomerales	Paraglomeraceae	Paraglomus	Alguacil12a_Para_1
Cluster_37	Fungi	Glomeromycota	Glomeromycetes	Glomerales	Glomeraceae	Glomus	MO-G17
Cluster_38	Fungi	Glomeromycota	Paraglomeromycetes	Paraglomerales	Paraglomeraceae	Paraglomus	Alguacil12a_Para_1
Cluster_39	Fungi	Glomeromycota	Paraglomeromycetes	Paraglomerales	Paraglomeraceae	Paraglomus	Para1-OTU2
Cluster_41	Fungi	Glomeromycota	Glomeromycetes	Diversisporales	Gigasporaceae	Gigaspora	decipiens
Cluster_43	#N/A	#N/A	#N/A	#N/A	#N/A	#N/A	#N/A
Cluster_44	#N/A	#N/A	#N/A	#N/A	#N/A	#N/A	#N/A
Cluster_48	Fungi	Glomeromycota	Glomeromycetes	Glomerales	Glomeraceae	Glomus	Multi-affiliation
Cluster_49	Fungi	Glomeromycota	Glomeromycetes	Glomerales	Glomeraceae	Glomus	Multi-affiliation
Cluster_50	Fungi	Glomeromycota	Glomeromycetes	Diversisporales	Gigasporaceae	Gigaspora	decipiens
Cluster_58	Fungi	Glomeromycota	Glomeromycetes	Diversisporales	Gigasporaceae	Gigaspora	decipiens
Cluster_59	Fungi	Glomeromycota	Glomeromycetes	Diversisporales	Gigasporaceae	Scutellospora	Scut1
Cluster_61	#N/A	#N/A	#N/A	#N/A	#N/A	#N/A	#N/A
Cluster_62	Fungi	Glomeromycota	Paraglomeromycetes	Paraglomerales	Paraglomeraceae	Paraglomus	Alguacil12a_Para_1
Cluster_63	Fungi	Glomeromycota	Glomeromycetes	Glomerales	Glomeraceae	Glomus	NES27
Cluster_66	Fungi	Glomeromycota	Glomeromycetes	Glomerales	Claroideoglomeraceae	Claroideoglomus	Torrecillas12b_Glo_G5
Cluster_76	Fungi	Glomeromycota	Glomeromycetes	Glomerales	Glomeraceae	Glomus	ORVIN_GLO3D
Cluster_87	Fungi	Glomeromycota	Paraglomeromycetes	Paraglomerales	Paraglomeraceae	Paraglomus	Alguacil12a_Para_1
Cluster_91	Fungi	Glomeromycota	Glomeromycetes	Glomerales	Glomeraceae	Glomus	Multi-affiliation
Cluster_94	#N/A	#N/A	#N/A	#N/A	#N/A	#N/A	#N/A
Cluster_95	Fungi	Glomeromycota	Glomeromycetes	Glomerales	Claroideoglomeraceae	Claroideoglomus	sp.
Cluster_102	Fungi	Glomeromycota	Glomeromycetes	Glomerales	Claroideoglomeraceae	Claroideoglomus	lamellosum
Cluster_106	Fungi	Glomeromycota	Glomeromycetes	Glomerales	Glomeraceae	Glomus	Glo54
Cluster_109	Fungi	Glomeromycota	Paraglomeromycetes	Paraglomerales	Paraglomeraceae	Paraglomus	Alguacil12b_ACA1
Cluster_111	#N/A	#N/A	#N/A	#N/A	#N/A	#N/A	#N/A
Cluster_113	Fungi	Glomeromycota	Glomeromycetes	Glomerales	Glomeraceae	Glomus	ORVIN_GLO3D
Cluster_114	Fungi	Glomeromycota	Glomeromycetes	Glomerales	Glomeraceae	Glomus	ORVIN_GLO3D
Cluster_118	#N/A	#N/A	#N/A	#N/A	#N/A	#N/A	#N/A
Cluster_122	Fungi	Glomeromycota	Paraglomeromycetes	Paraglomerales	Paraglomeraceae	Paraglomus	Alguacil12a_Para_1
Cluster_126	Fungi	Glomeromycota	Glomeromycetes	Glomerales	Glomeraceae	Glomus	Multi-affiliation
Cluster_132	Fungi	Glomeromycota	Glomeromycetes	Glomerales	Glomeraceae	Glomus	Multi-affiliation
Cluster_137	#N/A	#N/A	#N/A	#N/A	#N/A	#N/A	#N/A
Cluster_147	#N/A	#N/A	#N/A	#N/A	#N/A	#N/A	#N/A
Cluster_156	Fungi	Glomeromycota	Glomeromycetes	Glomerales	Glomeraceae	Glomus	Multi-affiliation
Cluster_157	Fungi	Glomeromycota	Glomeromycetes	Glomerales	Glomeraceae	Glomus	Multi-affiliation
Cluster_172	Fungi	Glomeromycota	Glomeromycetes	Glomerales	Claroideoglomeraceae	Claroideoglomus	ORVIN_GLO4
Cluster_176	Fungi	Glomeromycota	Glomeromycetes	Glomerales	Glomeraceae	Glomus	Glo2
Cluster_241	Fungi	Glomeromycota	Glomeromycetes	Glomerales	Glomeraceae	Glomus	MO-G5
Cluster_264	Fungi	Glomeromycota	Glomeromycetes	Glomerales	Glomeraceae	Glomus	MO-G5
